# Supplementary material for: Exploring Barriers to One Health Antimicrobial Stewardship in Sri Lanka: A Qualitative Study among Healthcare Professionals
Source: Antibiotics (Basel). 2022 Jul 19;11(7):968. doi: 10.3390/antibiotics11070968 (PMC9311535; doi:10.3390/antibiotics11070968)
Supplement: Supplementary file 1 [file antibiotics-11-00968-s001.zip]

Archive with 1 entries (1 files):
- antibiotics-1799550-supplementary.pdf
